# Supplementary material for: Combining phage display with SMRTbell next-generation sequencing for the rapid discovery of functional scFv fragments
Source: MAbs. 2020 Dec 31;13(1):1864084. doi: 10.1080/19420862.2020.1864084 (PMC7781620; doi:10.1080/19420862.2020.1864084)
Supplement: Supplemental Material [file KMAB_A_1864084_SM1738.zip]

Archive with 7 entries (6 files):
- supplement/
- supplement/Nannini_Supplementary_Table 1_postrevision.xlsx
- supplement/Supplementary figure 1.eps
- supplement/Supplementary figure 2.eps
- supplement/Supplementary figure 3.eps
- supplement/Supplementary figure 5.eps
- supplement/Supplementary_figure_4_reduced.pdf
