# Supplementary material for: Combining phage display with SMRTbell next-generation sequencing for the rapid discovery of functional scFv fragments
Source: MAbs. 2020 Dec 31;13(1):1864084. doi: 10.1080/19420862.2020.1864084 (PMC7781620; doi:10.1080/19420862.2020.1864084)
Supplement: Supplemental Material [file KMAB_A_1864084_SM1738.zip › supplement/Nannini_Supplementary_Table 1_postrevision.xlsx]

## Sheet: Sheet1
						Pan 0	Pan 1	Pan 2	Pan 3
					Highest frequency germline	IGHV1-43*01	IGHV1-43*01	IGHV5S-13*01	IGHV5S-13*01
					Library frequency	0.1	0.11	0.87	0.89
					Σ (CDR)	-0.537	-0.611	0.03	0.0758
					Σ (FWR)	-0.757	-0.887	-1.19	-1.357
